# Supplementary material for: Release of Volatile Cyclopentanone Derivatives from Imidazolidin-4-One Profragrances in a Fabric Softener Application
Source: Molecules. 2023 Jan 2;28(1):382. doi: 10.3390/molecules28010382 (PMC9822342; doi:10.3390/molecules28010382)
Supplement: Supplementary file 1 [file molecules-28-00382-s001.zip]

Archive with 1 entries (1 files):
- molecules-2133826-supplementary.pdf
